# Supplementary material for: Timing of Novel Drug 1A-116 to Circadian Rhythms Improves Therapeutic Effects against Glioblastoma
Source: Pharmaceutics. 2021 Jul 16;13(7):1091. doi: 10.3390/pharmaceutics13071091 (PMC8309043; doi:10.3390/pharmaceutics13071091)
Supplement: Supplementary file 1 [file pharmaceutics-13-01091-s001.zip]

Archive with 1 entries (1 files):
- pharmaceutics-1279948-supplementary.pdf
